# Supplementary material for: The auxin response factor gene family in banana: genome-wide identification and expression analyses during development, ripening, and abiotic stress
Source: Front Plant Sci. 2015 Sep 15;6:742. doi: 10.3389/fpls.2015.00742 (PMC4569978; doi:10.3389/fpls.2015.00742)
Supplement: Table S1 — Characteristics of ARFs in banana. [file Table1.XLS]

## Sheet: Sheet1
	Table S1. Characteristics of ARFs in banana
	Gene name	Gene ID	Amino acids	MW(kDa)	PI
	MaARF1	GSMUA_Achr10P15100	667	75.2538	5.81
	MaARF2	GSMUA_Achr2P19760	668	75.334	5.66
	MaARF3	GSMUA_Achr7P24330	666	74.4082	5.39
	MaARF4	GSMUA_Achr_randomP11300	635	71.0118	6.82
	MaARF5	GSMUA_Achr9P08310	487	54.6019	7.66
	MaARF6	GSMUA_Achr5P26580	807	89.9454	6.47
	MaARF7	GSMUA_Achr11P25770	913	101.629	5.94
	MaARF8	GSMUA_Achr3P23290	820	91.1733	5.87
	MaARF9	GSMUA_Achr6P19850	855	94.9106	5.81
	MaARF10	GSMUA_Achr5P00590	909	100.821	6.22
	MaARF11	GSMUA_Achr6P36980	858	95.3438	5.25
	MaARF12	GSMUA_Achr11P18520	829	92.2197	6
	MaARF13	GSMUA_Achr7P25330	727	79.8311	8.53
	MaARF14	GSMUA_Achr11P01610	810	90.2831	6.62
	MaARF15	GSMUA_Achr4P25960	801	90.1592	5.65
	MaARF16	GSMUA_Achr9P18170	854	95.779	6.7
	MaARF17	GSMUA_AchrUn_randomP06460	511	58.2208	8.98
	MaARF18	GSMUA_Achr3P10240	620	69.463	7.12
	MaARF19	GSMUA_Achr6P01740	1039	116.022	6.52
	MaARF20	GSMUA_Achr5P02450	828	92.3579	6.02
	MaARF21	GSMUA_Achr1P08230	664	73.2867	6.71
	MaARF22	GSMUA_Achr8P23850	1067	118.81	6.42
	MaARF23	GSMUA_Achr5P05010	871	98.0351	5.69
	MaARF24	GSMUA_Achr9P14090	910	101.291	6.05
	MaARF25	GSMUA_Achr3P05460	973	109.157	6.53
	MaARF26	GSMUA_Achr9P29480	448	49.209	9.4
	MaARF27	GSMUA_Achr10P04600	500	54.983	7.22
	MaARF28	GSMUA_Achr4P18240	607	66.6246	6.39
	MaARF29	GSMUA_Achr8P18930	573	63.2311	8.67
	MaARF30	GSMUA_Achr11P22870	604	66.6696	6.45
	MaARF31	GSMUA_Achr5P18540	519	57.8309	7.31
	MaARF32	GSMUA_Achr11P00640	541	59.9589	7.66
	MaARF33	GSMUA_Achr5P14630	551	60.7005	8.19
	MaARF34	GSMUA_Achr5P03960	559	61.2197	5.94
	MaARF35	GSMUA_Achr6P29070	697	78.2011	5.45
	MaARF36	GSMUA_Achr6P12780	696	76.9149	6.25
	MaARF37	GSMUA_Achr10P16170	674	75.0017	5.64
	MaARF38	GSMUA_Achr6P07290	655	73.0536	6.61
	MaARF39	GSMUA_Achr10P12070	824	90.9872	6.32
	MaARF40	GSMUA_Achr6P16450	873	96.73	6.73
	MaARF41	GSMUA_Achr_randomP14770	884	99.0605	6.7
	MaARF42	GSMUA_Achr6P08090	824	91.3449	6.29
	MaARF43	GSMUA_Achr7P11000	598	66.7601	5.63
	MaARF44	GSMUA_Achr10P26140	575	63.5941	8.09
	MaARF45	GSMUA_Achr4P02750	718	79.8639	7.81
	MaARF46	GSMUA_Achr4P10590	714	78.5401	6.52
	MaARF47	GSMUA_Achr3P31350	793	85.8504	5.84
