# Supplementary material for: The auxin response factor gene family in banana: genome-wide identification and expression analyses during development, ripening, and abiotic stress
Source: Front Plant Sci. 2015 Sep 15;6:742. doi: 10.3389/fpls.2015.00742 (PMC4569978; doi:10.3389/fpls.2015.00742)
Supplement: Table S2 — Conserved amino acid motifs and annotation of MaARFs. [file Table2.XLS]

## Sheet: Sheet1
Table S2 Conserved amino acid motifs and annotation of MaARFs
No.	E-value	Width	Sites	Consensous sequence	Annotation
1	1.1e-1037	29	46		DNA-binding pseudobarrel domain
2	9.0e-1012	29	46		DNA-binding pseudobarrel domain;B3 DNA binding domain
3	1.2e-943	50	30		AUX/IAA protein;Aux/IAA-ARF-dimerisation
4	2.9e-864	30	48		NO
5	1.9e-970	29	46		DNA-binding pseudobarrel domain
6	2.7e-535	21	48		Auxin response factor
7	1.1e-517	16	48		NO
8	2.8e-432	15	47		Auxin response factor
9	3.0e-834	34	38		NO
10	3.3e-582	29	36		NO
11	7.3e-609	29	39		AUX/IAA protein;Aux/IAA-ARF-dimerisation
12	3.5e-364	21	49		NO
13	1.5e-345	15	45		NO
14	2.7e-248	15	37		NO
15	5.3e-220	8	47		NO
