# Supplementary material for: The auxin response factor gene family in banana: genome-wide identification and expression analyses during development, ripening, and abiotic stress
Source: Front Plant Sci. 2015 Sep 15;6:742. doi: 10.3389/fpls.2015.00742 (PMC4569978; doi:10.3389/fpls.2015.00742)
Supplement: Table S3 — The expression data of the banana ARF genes in different tissues of BX and FJ varieties. [file Table3.XLS]

## Sheet: Sheet1
Table S3. The expression data of the banana ARF genes in different tissues of BX and FJ varieties
Gene	BX-root	BX-leaf	BX-fruit	FJ-root	FJ-leaf	FJ-fruit
MaARF1	4.07915	1.63474	0.742393	9.09979	1.66023	0.0208099
MaARF2	18.2205	2.71523	2.18699	44.2824	3.28342	15.5978
MaARF3	56.8892	49.7241	27.8401	20.9477	3.70402	6.17561
MaARF5	53.9808	45.5604	2.5209	65.0774	44.987	3.7569
MaARF6	7.09154	43.7837	24.1916	15.0273	52.9128	42.0483
MaARF7	14.2925	17.9811	18.0093	23.2943	11.2167	87.1239
MaARF8	3.75388	9.45971	8.85228	8.40475	4.73302	19.0603
MaARF9	7.31894	9.95574	1.48824	11.6279	11.0688	3.16932
MaARF10	34.2642	30.6119	43.1164	102.133	23.9714	115.239
MaARF11	0.847122	0.509032	11.7092	0.488549	0.324808	8.44893
MaARF12	5.14819	10.9268	16.1272	7.21958	10.3073	26.4118
MaARF13	16.4571	4.69927	22.2344	0	0	0
MaARF15	0.617279	1.72822	8.60402	2.18611	1.02211	23.2184
MaARF16	19.9599	57.3742	8.90248	33.1916	46.8794	7.38799
MaARF18	4.87082	5.7851	9.61312	2.92879	1.15981	3.92985
MaARF19	4.48984	0.652866	0.0271876	3.33006	0.121068	19.4039
MaARF20	4.01313	0.387213	11.4479	0.0177473	0	0
MaARF21	0.0800087	0.0233317	0.0365211	0.210338	0	0.0209016
MaARF22	6.40562	2.7081	1.78553	6.64179	1.57992	2.23448
MaARF23	1.79304	2.83106	5.22326	1.39001	1.17616	2.65809
MaARF24	30.071	23.9537	15.4822	15.618	9.08438	5.74975
MaARF25	86.5018	60.5026	9.04429	108.15	41.4151	20.3656
MaARF26	84.9284	7.8412	2.06753	0.300745	0.261599	0.219686
MaARF27	0.558538	0.26145	0.252985	0.181993	0.562979	0.840317
MaARF28	5.92025	14.6001	2.40954	0	0	0
MaARF29	3.95619	7.93921	6.14596	5.25274	9.82212	7.41934
MaARF30	5.93641	7.51915	15.0598	24.6485	6.43952	9.0819
MaARF31	34.7857	32.1408	7.1781	38.8871	48.2836	22.4339
MaARF32	2.66503	11.464	9.7888	6.03322	10.91	29.1556
MaARF33	1.62617	1.74019	0.437453	2.80841	6.74491	0.626487
MaARF34	6.13963	11.4179	4.19928	1.52506	0.339165	3.28918
MaARF35	2.37602	4.07777	0.14625	4.98971	3.57821	0.168023
MaARF36	89.8129	134.811	67.4392	129.723	127.212	128.111
MaARF37	73.1708	82.8519	31.44	52.0134	74.8411	40.3753
MaARF38	18.0167	2.43922	89.8494	6.89702	0.422203	0.919763
MaARF39	73.2349	265.984	198.093	97.3664	399.489	333.021
MaARF40	49.2809	53.9523	26.5963	24.6667	23.7196	16.7936
MaARF42	41.2347	38.6848	39.0422	61.0979	43.4028	37.6506
MaARF43	3.15257	1.54545	2.19169	1.86878	1.18134	0.637293
MaARF44	4.81854	3.7821	8.83498	1.38427	0.39424	0.970278
MaARF45	5.92745	0.756705	0.838076	15.859	1.06514	6.17008
MaARF46	15.7827	4.19848	10.7812	18.1295	2.59552	24.6079
MaARF47	6.81018	2.80156	3.93446	9.01148	2.49989	3.97438
