# Supplementary material for: The auxin response factor gene family in banana: genome-wide identification and expression analyses during development, ripening, and abiotic stress
Source: Front Plant Sci. 2015 Sep 15;6:742. doi: 10.3389/fpls.2015.00742 (PMC4569978; doi:10.3389/fpls.2015.00742)
Supplement: Table S4 — The expression data of the banana ARF genes in different stages of fruit development and ripening in BX and FJ varieties. [file Table4.XLS]

## Sheet: Sheet1
	Table S4. The expression data of the banana ARF genes in different stages of fruit development and ripening in BX and FJ varieties
	Gene	BX-0DAF	BX-20DAF	BX-80DAF	BX-8DPH	BX-14DPH	FJ-0DAF	FJ-20DAF	FJ-80DAF	FJ-3DPH	FJ-6DPH
	MaARF1	7.49401	8.67979	0.742393	0.0149569	0	1.59115	4.62293	0.0208099	0.0198498	0
	MaARF2	66.577	73.5047	2.18699	0.22265	0.225821	94.1466	68.0826	15.5978	12.1576	0.098368
	MaARF3	64.9114	60.5788	27.8401	8.00439	5.6715	43.3987	50.5802	6.17561	6.41566	3.18792
	MaARF5	92.7232	48.8638	2.5209	1.04268	0.151478	43.0386	107.681	3.7569	8.31501	0.243199
	MaARF6	50.2402	49.6555	24.1916	16.8663	7.6566	56.7979	58.4989	42.0483	34.0255	13.6229
	MaARF7	59.9487	66.4672	18.0093	14.5292	5.84115	76.4518	67.6807	87.1239	66.6382	35.1768
	MaARF8	68.1303	68.9781	8.85228	6.73628	9.4948	53.5476	44.5567	19.0603	30.3033	16.9326
	MaARF9	11.3629	8.65611	1.48824	0.832111	1.66946	14.1603	16.4509	3.16932	11.1067	1.01162
	MaARF10	155.783	80.9117	43.1164	21.7662	47.3004	105.407	97.5565	115.239	136.153	61.3986
	MaARF11	6.52137	4.76305	11.7092	2.53276	0	6.94401	3.81385	8.44893	5.5107	0.177256
	MaARF12	53.7512	50.0104	16.1272	14.6394	6.23731	40.2388	30.5641	26.4118	23.0355	4.63253
	MaARF13	23.8597	28.0766	22.2344	20.1497	16.5012	18.99	23.6809	0	0	0
	MaARF15	75.4617	71.8555	8.60402	1.35204	0.514898	82.6833	85.9509	23.2184	16.4495	1.78108
	MaARF16	24.7202	28.9821	8.90248	2.06171	0.560012	46.5513	110.425	7.38799	11.3347	0.551489
	MaARF18	4.43955	8.56089	9.61312	9.07878	5.45365	6.10587	10.5585	3.92985	4.67634	4.54847
	MaARF19	11.9521	4.25303	0.0271876	0.0226802	0.0503411	5.7915	6.87665	19.4039	29.3199	14.1771
	MaARF20	37.7606	37.5835	11.4479	9.52131	2.95209	60.0286	51.4241	0	0	0
	MaARF21	4.89348	11.5658	0.0365211	0.0291609	0.103438	10.4973	2.64186	0.0209016	0.0398944	0.247293
	MaARF22	4.0563	3.11393	1.78553	3.42764	0.399646	9.44997	9.93085	2.23448	2.07986	2.20974
	MaARF23	13.4929	14.9166	5.22326	0.931365	0.879254	18.7492	16.7913	2.65809	3.79245	0.699528
	MaARF24	34.6925	24.3614	15.4822	12.1909	5.05103	33.0741	30.5657	5.74975	7.55376	1.58051
	MaARF25	73.664	57.7773	9.04429	3.8472	1.38061	89.555	102.411	20.3656	28.4533	1.74978
	MaARF26	4.79001	6.41022	2.06753	3.58376	0.327376	8.43236	6.72955	0.219686	0.3922	0.263381
	MaARF27	0.575048	0.730615	0.252985	0.655337	0.289042	0.797487	0.743454	0.840317	0.804508	0.0458679
	MaARF28	10.148	14.5636	2.40954	1.50053	1.32443	10.6364	10.3041	0	0	0
	MaARF29	4.06277	3.67338	6.14596	2.55109	1.74396	3.80779	3.1264	7.41934	3.45313	2.42899
	MaARF30	16.8445	27.1042	15.0598	11.6108	1.80578	29.1174	18.7493	9.0819	10.6779	3.62846
	MaARF31	22.6102	19.0134	7.1781	4.48874	1.97212	23.8122	25.3686	22.4339	23.3459	2.86236
	MaARF32	39.668	23.0127	9.7888	9.17688	1.00096	13.1926	13.6018	29.1556	12.0563	7.00521
	MaARF33	3.84242	4.7292	0.437453	0.308236	0.213401	6.57735	5.10714	0.626487	0.348939	0
	MaARF34	11.379	12.2763	4.19928	2.63033	1.00335	18.7223	14.7403	3.28918	1.95915	0.0944855
	MaARF35	16.9388	10.0662	0.14625	0.0599847	0.168269	17.7669	27.7284	0.168023	0.391054	0.1975
	MaARF36	109.014	130.628	67.4392	69.4653	21.1207	105.374	140.814	128.111	125.138	29.0071
	MaARF37	60.8931	59.4767	31.44	27.9174	23.9964	54.731	57.773	40.3753	44.1477	24.7105
	MaARF38	13.905	26.103	89.8494	501.581	43.3403	12.7916	20.4161	0.919763	4.03936	0.305954
	MaARF39	182.967	177.948	198.093	347.363	106.497	209.718	229.944	333.021	231.253	233.845
	MaARF40	80.1409	72.7732	26.5963	15.4657	5.77315	129.71	154.38	16.7936	21.2019	2.4151
	MaARF42	124.864	141.875	39.0422	13.5452	3.78844	126.279	93.7207	37.6506	34.7348	0.936606
	MaARF43	4.42926	6.17727	2.19169	1.01165	0.368386	2.2034	1.58308	0.637293	1.57163	0.261479
	MaARF44	26.0904	31.1612	8.83498	4.96475	1.32237	20.4444	16.3776	0.970278	1.08175	0.170902
	MaARF45	3.73325	2.39075	0.838076	0.802245	0.293593	4.67574	3.69009	6.17008	7.11839	0.210808
	MaARF46	18.5687	15.3986	10.7812	3.16664	0.309039	13.3296	17.6564	24.6079	23.7655	0.531406
	MaARF47	29.8397	29.8705	3.93446	1.40399	0.271824	42.2747	51.8539	3.97438	6.4043	0.24883
