# Supplementary material for: The auxin response factor gene family in banana: genome-wide identification and expression analyses during development, ripening, and abiotic stress
Source: Front Plant Sci. 2015 Sep 15;6:742. doi: 10.3389/fpls.2015.00742 (PMC4569978; doi:10.3389/fpls.2015.00742)
Supplement: Table S5 — The expression data (log2-based values) of the banana ARF genes after various abiotic stress treatment in BX and FJ. [file Table5.XLS]

## Sheet: Sheet1
Table S5. The expression data (log2-based values) of the banana ARF genes after various abiotic stress treatment in BX and FJ
Gene	BX-cold	BX-salt	BX-0smotic	FJ-cold	FJ-salt	FJ-0smotic
MaARF1	0.858566	0.8017	-1.18191	1.30842	0.833968	-1.10288
MaARF2	1.03134	0.137128	-2.22776	1.09398	0.689925	-0.760708
MaARF3	-0.695331	-0.484503	-1.6065	0.0286414	-0.0640045	-0.66888
MaARF5	0.263017	-0.103455	-0.630231	0.380197	0.330853	0.508358
MaARF6	-0.863338	-0.451541	-1.51275	-0.805451	-0.110696	-0.339409
MaARF7	-0.680982	-0.166434	-0.706065	0.249303	0.177933	0.405678
MaARF8	-0.692932	-0.595127	-0.810104	-0.43177	0.46479	0.409561
MaARF9	-0.291104	-0.121956	-0.961944	0.141085	0.367878	-0.155437
MaARF10	-0.240336	-0.0763766	0.0451513	-0.0366594	0.00489678	0.506325
MaARF11	-0.701195	-0.447226	-1.52389	1.04317	-0.255551	-0.257953
MaARF12	0.219117	0.59639	0.254865	1.80393	1.07813	0.478206
MaARF15	-0.95043	-0.419783	0.145637	-0.35975	0.573784	1.42495
MaARF16	0.234664	-0.111741	-0.539839	0.68934	0.261629	0.0592153
MaARF18	0.175736	-0.193404	0.485029	1.36317	0.681788	0.867706
MaARF19	-1.23265	-1.17084	-0.55422	-0.351299	1.2749	1.4111
MaARF22	-0.36287	0.228181	1.86409	0.436139	0.673506	0.816385
MaARF23	-0.98448	-0.0945443	-0.234024	0.014951	0.324243	-0.741737
MaARF24	-0.480873	-0.123412	-0.466255	-0.159897	0.312495	-0.519987
MaARF25	-0.147249	-0.425181	0.270282	0.845475	0.0213909	0.299772
MaARF26	1.70451	0.187883	-0.393543	2.16959	-0.164837	0.98002
MaARF27	3.40464	0.140934	0.749218	2.1878	0.22941	0.742723
MaARF28	-0.469465	-0.0670065	-0.306341	0	0	0
MaARF29	0.488187	0.273193	-1.59794	0.890066	0.367112	-0.653711
MaARF30	-0.522937	-0.142334	0.648965	0.158069	0.2108	1.24398
MaARF31	0.183029	0.650254	1.61569	0.917379	0.236555	0.944915
MaARF32	-0.0440563	0.121537	-0.410294	-0.0282897	0.530602	0.484997
MaARF33	-0.338817	0.296932	-1.28105	-2.16194	0.3151	0.842651
MaARF34	-0.060048	0.0861313	0.617749	-0.93749	-0.0623095	-0.189178
MaARF35	-0.42841	0.136599	-0.0974914	1.32773	0.671093	0.22174
MaARF36	-0.534582	-0.0870335	0.238751	0.277147	0.344408	0.557924
MaARF37	0.282607	0.0208322	-0.308828	0.0236806	0.242722	0.241593
MaARF38	0.82057	1.1345	5.88003	1.74796	-0.305678	1.02397
MaARF39	-0.298575	-0.244775	-0.459031	0.0473774	0.105333	-0.016765
MaARF40	-0.238064	0.0476387	-0.58592	0.267864	0.292954	0.192071
MaARF42	-0.39127	-0.135313	-0.0804182	-0.05565	0.182387	0.262775
MaARF43	1.93602	-0.0268222	0.242642	1.9437	0.203162	0.554086
MaARF44	0.430453	-0.83339	-1.12546	0.929275	0.371612	-0.0058337
MaARF45	0.4175	-0.456303	-2.09891	0.0249825	0.0893781	-1.07621
MaARF46	-0.472793	-0.292306	-0.821522	0.523387	0.466603	0.690639
MaARF47	-0.176001	-0.653521	-1.51786	0.24769	-0.0204662	-0.892319
MaARF13	0.149349	-0.255593	-0.756777	0	0	0
MaARF20	-1.99658	-1.68368	-1.27127	9.56813	0	0
MaARF21	6.2891	-0.0364568	0.38969	11.3526	6.49792	6.69347
