# Supplementary material for: The auxin response factor gene family in banana: genome-wide identification and expression analyses during development, ripening, and abiotic stress
Source: Front Plant Sci. 2015 Sep 15;6:742. doi: 10.3389/fpls.2015.00742 (PMC4569978; doi:10.3389/fpls.2015.00742)
Supplement: Table S6 — Expression data of the genes involved in ARF-mediate interaction networks during fruit development in BX and FJ. [file Table6.XLS]

## Sheet: Sheet1
Table S6. Expression data of the genes involved in ARF-mediate interaction networks during fruit development in BX and FJ
Gene name in Arabidopsis	Gene ID in Arabidopsis	Gene name in banana	Gene ID in banana	Gene expression during fruit development
				BX-0DAF	BX-20DAF	FJ-0DAF	FJ-20DAF
IAA12	AT1G04550.2	MaIAA12	GSMUA_Achr11T02310	10.7741	14.5827	9.83992	11.669
IAA14	AT4G14550.1	MaIAA14	GSMUA_Achr8T20610	2.15945	4.41628	36.1054	10.235
IAA18	AT1G51950.1	MaIAA18	GSMUA_Achr7T13680	63.5414	98.4135	72.2486	72.9841
MYB77	AT3G50060.1	MaMYB77	GSMUA_Achr1T26140	4.98058	3.71518	1.28671	1.62195
SHY2	AT1G04240.1	MaSHY2	GSMUA_Achr4T21030	67.2862	80.5782	50.7202	13.4799
IAA13	AT2G33310.2	MaIAA13	GSMUA_Achr11T02310	10.7741	14.5827	9.83992	11.669
ARF2	AT5G62000	MaARF37	GSMUA_Achr10P16170	60.8931	59.4767	54.731	57.773
ARF12	AT1G34310	MaARF5	GSMUA_Achr9P08310	92.7232	48.8638	43.0386	107.681
ARF18	AT3G61830	MaARF2	GSMUA_Achr2P19760	66.577	73.5047	94.1466	68.0826
ARF4	AT5G60450	MaARF40	GSMUA_Achr6P16450	80.1409	72.7732	129.71	154.38
ARF1	AT1G59750	MaARF39	GSMUA_Achr10P12070	182.967	177.948	209.718	229.944
ARF10	AT2G28350	MaARF33	GSMUA_Achr5P14630	3.84242	4.7292	6.57735	5.10714
ARF9	AT4G23980	MaARF40	GSMUA_Achr6P16450	80.1409	72.7732	129.71	154.38
ARF15	AT1G35520	MaARF5	GSMUA_Achr9P08310	92.7232	48.8638	43.0386	107.681
ARF20	AT1G35240	MaARF42	GSMUA_Achr6P08090	124.864	141.875	126.279	93.7207
ARF19	AT1G19220	MaARF16	GSMUA_Achr9T18170	24.7202	28.9821	46.5513	110.425
ARF16	AT4G30080	MaARF33	GSMUA_Achr5P14630	3.84242	4.7292	6.57735	5.10714
ARF17	AT1G77850	MaARF26	GSMUA_Achr9P29480	4.79001	6.41022	8.43236	6.72955
