# Supplementary material for: The auxin response factor gene family in banana: genome-wide identification and expression analyses during development, ripening, and abiotic stress
Source: Front Plant Sci. 2015 Sep 15;6:742. doi: 10.3389/fpls.2015.00742 (PMC4569978; doi:10.3389/fpls.2015.00742)
Supplement: Table S7 — Protein–protein interactions with high expression levels (value > 10) at 0 DAF of fruits in BX. [file Table7.XLSX]

## Sheet: Sheet2
	Table S7. Protein–protein interactions with high expression levels (value >10) at 0 DAF of fruits in BX
	ARF12:MaARF5-ARF2:MaARF37
	ARF12:MaARF5-ARF18:MaARF2
	ARF12:MaARF5-ARF4:MaARF40
	ARF12:MaARF5-ARF1:MaARF39
	ARF18:MaARF2-ARF4:MaARF40
	ARF18:MaARF2-ARF1:MaARF39
	ARF18:MaARF2-IAA12:MaIAA12
	ARF18:MaARF2-IAA13:MaIAA13
	ARF18:MaARF2-IAA18:MaIAA18
	ARF4:MaARF40-ARF1:MaARF39
	ARF4:MaARF40- IAA18:MaIAA18
	ARF1:MaARF39- IAA12:MaIAA12
	ARF1:MaARF39- IAA13:MaIAA13
	IAA18:MaIAA18-IAA12:MaIAA12
	IAA18:MaIAA18-IAA13:MaIAA13
	IAA18:MaIAA18-ARF19:MaARF16
	IAA12:MaIAA12-IAA13:MaIAA13
	IAA12:MaIAA12-ARF19:MaARF16
	IAA13:MaIAA13-ARF19:MaARF16
	IAA13:MaIAA13-SHY2:MaSHY2
	ARF9:MaARF40-SHY2-MaSHY2
	SHY2-MaSHY2-ARF19:MaARF16
	ARF9:MaARF40-ARF20:MaARF42
	ARF20:MaARF42-ARF19:MaARF16
